# Supplementary material for: Discharge Plasma Treatment as an Efficient Tool for Improved Poly(lactide) Adhesive–Wood Interactions
Source: Materials (Basel). 2021 Jun 30;14(13):3672. doi: 10.3390/ma14133672 (PMC8269815; doi:10.3390/ma14133672)
Supplement: Supplementary file 1 [file materials-14-03672-s001.zip]

Archive with 1 entries (1 files):
- materials-1257409-supplementary.jpg
